# Supplementary material for: All‑cause excess mortality in Germany peaked during the late‑2022 influenza period, exceeding peaks during SARS‑CoV‑2 waves (2020–2023)
Source: PLoS One. 2026 Jun 17;21(6):e0335982. doi: 10.1371/journal.pone.0335982 (PMC13274847; doi:10.1371/journal.pone.0335982)
Supplement: S1 File — Population of Germany by year and age group. (XLSX) [file pone.0335982.s001.xlsx]

## Sheet: Bev_dland_2011_2024
Year	Agegr	All	Male	Female
2016	0	3684996	1892441	1792556
2016	5	3592921	1846490	1746431
2016	10	3686931	1897745	1789186
2016	15	4181417	2188434	1992983
2016	20	4580955	2397249	2183706
2016	25	5377219	2792910	2584309
2016	30	5194468	2661625	2532843
2016	35	5004891	2532443	2472448
2016	40	4906037	2473583	2432455
2016	45	6391808	3232644	3159164
2016	50	6969536	3518540	3450997
2016	55	6130883	3058619	3072264
2016	60	5241668	2551358	2690311
2016	65	4447593	2133465	2314128
2016	70	3812065	1775543	2036523
2016	75	4309728	1910175	2399553
2016	80	2609692	1059509	1550183
2016	85	1492021	512116	979905
2016	90	599669	146298	453372
2016	95	118321	21978	96343
2016	100	15861	2468	13401
2017	0	3801612	1951403	1850209
2017	5	3628072	1864304	1763768
2017	10	3680480	1894391	1786090
2017	15	4126718	2159355	1967363
2017	20	4588273	2404503	2183770
2017	25	5332418	2768464	2563955
2017	30	5255664	2696439	2559225
2017	35	5110624	2585200	2525425
2017	40	4805172	2419792	2385380
2017	45	6101600	3080985	3020615
2017	50	6976176	3522121	3454056
2017	55	6312321	3150521	3161801
2017	60	5328167	2600724	2727443
2017	65	4637498	2219380	2418118
2017	70	3633423	1694103	1939320
2017	75	4292490	1907558	2384933
2017	80	2790092	1143105	1646987
2017	85	1496391	523461	972930
2017	90	611851	157148	454703
2017	95	133263	24973	108291
2017	100	14711	2426	12290
2018	0	3886588	1994158	1892430
2018	5	3652227	1876797	1775431
2018	10	3692473	1899845	1792628
2018	15	4042022	2107006	1935017
2018	20	4604893	2414044	2190849
2018	25	5245708	2722879	2522829
2018	30	5349641	2750389	2599252
2018	35	5200313	2633055	2567258
2018	40	4815048	2425092	2389956
2018	45	5763903	2905722	2858181
2018	50	6921997	3494106	3427891
2018	55	6499867	3246984	3252883
2018	60	5434484	2661858	2772626
2018	65	4760096	2271893	2488203
2018	70	3604227	1682189	1922038
2018	75	4162403	1854023	2308380
2018	80	2998404	1236897	1761508
2018	85	1489003	528760	960243
2018	90	627043	170124	456919
2018	95	141364	26843	114522
2018	100	14084	2469	11615
2019	0	3943887	2022903	1920984
2019	5	3694604	1898509	1796095
2019	10	3702547	1904791	1797756
2019	15	3971360	2060773	1910588
2019	20	4607852	2415755	2192097
2019	25	5133903	2665959	2467944
2019	30	5452375	2807173	2645202
2019	35	5263313	2668219	2595094
2019	40	4875382	2454946	2420436
2019	45	5428939	2730579	2698360
2019	50	6793092	3426997	3366095
2019	55	6667762	3334032	3333730
2019	60	5570843	2737589	2833254
2019	65	4833765	2302081	2531684
2019	70	3635320	1699083	1936237
2019	75	3982902	1778321	2204582
2019	80	3202939	1328707	1874232
2019	85	1523187	550333	972854
2019	90	647238	184328	462910
2019	95	146302	28213	118090
2019	100	15456	2865	12591
2020	0	3965257	2033897	1931361
2020	5	3755269	1929507	1825762
2020	10	3714004	1910631	1803373
2020	15	3898009	2015167	1882842
2020	20	4589461	2405359	2184102
2020	25	4993705	2594394	2399311
2020	30	5538404	2853602	2684803
2020	35	5290043	2685997	2604046
2020	40	4971957	2501071	2470886
2020	45	5154609	2587609	2567000
2020	50	6598730	3324451	3274279
2020	55	6777312	3392257	3385055
2020	60	5732954	2823007	2909947
2020	65	4879068	2323158	2555911
2020	70	3821083	1786397	2034686
2020	75	3672224	1642030	2030194
2020	80	3362392	1401304	1961088
2020	85	1613024	592987	1020037
2020	90	664634	195777	468857
2020	95	150032	29861	120171
2020	100	18704	3606	15098
2021	0	3972236	2038238	1933998
2021	5	3835855	1970399	1865456
2021	10	3734278	1920634	1813644
2021	15	3841877	1983443	1858435
2021	20	4546509	2379230	2167280
2021	25	4902834	2549241	2353594
2021	30	5567346	2871101	2696246
2021	35	5313035	2703328	2609708
2021	40	5083594	2555619	2527975
2021	45	4950132	2480990	2469142
2021	50	6356168	3196144	3160025
2021	55	6832058	3422312	3409746
2021	60	5906091	2910244	2995847
2021	65	4933517	2352722	2580795
2021	70	4070681	1899535	2171146
2021	75	3325825	1488549	1837276
2021	80	3458357	1445859	2012498
2021	85	1720621	640975	1079646
2021	90	670850	202036	468814
2021	95	152228	31728	120500
2021	100	21989	4329	17660
2022	0	3854768	1976065	1878704
2022	5	3863919	1979710	1884209
2022	10	3742778	1920808	1821971
2022	15	3803235	1958858	1844377
2022	20	4394004	2287400	2106604
2022	25	4761514	2471655	2289860
2022	30	5436831	2793022	2643809
2022	35	5372536	2730550	2641987
2022	40	5188905	2608600	2580306
2022	45	4822122	2418190	2403932
2022	50	6068158	3050062	3018096
2022	55	6786841	3402943	3383898
2022	60	6055645	2979169	3076477
2022	65	5014750	2406063	2608687
2022	70	4218767	1965952	2252816
2022	75	3119640	1396415	1723226
2022	80	3375307	1401816	1973491
2022	85	1815100	670740	1144361
2022	90	663004	198943	464061
2022	95	154790	33097	121694
2022	100	16685	2469	14216
2023	0	3828054	1962790	1865264
2023	5	3988148	2042938	1945210
2023	10	3812156	1957380	1854777
2023	15	3905155	2022311	1882844
2023	20	4401446	2292532	2108914
2023	25	4866006	2536778	2329229
2023	30	5406302	2779809	2626493
2023	35	5521953	2808458	2713495
2023	40	5331207	2677219	2653988
2023	45	4864813	2434734	2430080
2023	50	5753028	2881089	2871939
2023	55	6757985	3384979	3373006
2023	60	6251623	3075955	3175669
2023	65	5125787	2462141	2663646
2023	70	4342090	2015495	2326595
2023	75	3100580	1389628	1710952
2023	80	3259120	1357349	1901771
2023	85	1948049	724453	1223596
2023	90	651572	197460	454112
2023	95	155227	34727	120500
2023	100	16978	2597	14381
