# Supplementary material for: All‑cause excess mortality in Germany peaked during the late‑2022 influenza period, exceeding peaks during SARS‑CoV‑2 waves (2020–2023)
Source: PLoS One. 2026 Jun 17;21(6):e0335982. doi: 10.1371/journal.pone.0335982 (PMC13274847; doi:10.1371/journal.pone.0335982)
Supplement: S2 File — Death cases in Germany by year, calendar week and age group. (XLSX) [file pone.0335982.s002.xlsx]

## Sheet: death_cases_GER_2016_2024
Year	Calendar week	Total	AG030	AG3035	AG3540	AG4045	AG4550	AG5055	AG5560	AG6065	AG6570	AG7075	AG7580	AG8085	AG8590	AG9095	AG95p
2016	1	18467	146	53	62	117	273	513	710	978	1219	1611	2811	3074	3527	2519	854
2016	2	18439	149	55	68	125	258	462	745	983	1205	1585	2737	3139	3570	2511	847
2016	3	18627	125	57	72	114	254	475	683	913	1230	1653	2843	3143	3563	2629	873
2016	4	18707	160	58	68	115	261	482	702	945	1244	1638	2855	3136	3570	2572	901
2016	5	18493	157	70	70	131	266	496	668	943	1207	1670	2852	3124	3554	2426	859
2016	6	18541	165	52	72	116	256	518	765	983	1210	1600	2740	3116	3600	2481	867
2016	7	18483	146	67	66	106	256	468	726	955	1233	1662	2812	3200	3397	2528	861
2016	8	18475	153	49	62	118	257	479	715	1008	1188	1610	2810	3112	3518	2528	868
2016	9	18926	160	47	72	112	271	457	698	1037	1218	1715	2876	3239	3597	2556	871
2016	10	18888	147	46	73	131	270	493	753	966	1255	1726	2803	3230	3556	2543	896
2016	11	18971	167	63	70	128	263	505	710	949	1244	1594	3013	3224	3586	2567	888
2016	12	18826	174	50	78	120	245	475	726	1013	1186	1700	2913	3223	3479	2533	911
2016	13	18617	179	64	78	135	276	464	715	943	1234	1668	2855	3099	3458	2551	898
2016	14	18244	141	48	69	110	248	458	734	943	1188	1607	2792	3021	3535	2435	915
2016	15	17712	135	53	73	93	214	514	695	909	1160	1620	2824	2872	3349	2373	828
2016	16	16775	150	41	77	111	271	437	670	890	1080	1505	2572	2869	3149	2180	773
2016	17	17053	144	49	70	120	242	426	616	948	1097	1497	2622	2919	3193	2299	811
2016	18	16901	163	45	68	111	239	448	669	888	1131	1452	2543	2909	3224	2239	772
2016	19	17629	163	47	96	135	254	478	694	894	1144	1538	2645	3075	3222	2351	893
2016	20	16601	162	44	84	103	225	440	627	841	1170	1459	2484	2893	3166	2137	766
2016	21	16286	158	50	78	103	212	452	618	832	1151	1399	2410	2818	3026	2145	834
2016	22	16346	151	39	68	103	261	440	663	906	1118	1346	2547	2794	3022	2120	768
2016	23	15799	162	59	62	106	247	454	646	843	1014	1361	2474	2646	2846	2108	771
2016	24	15717	144	40	68	91	215	434	620	841	1037	1420	2476	2664	2870	2039	758
2016	25	16910	138	50	79	117	244	482	699	964	1164	1532	2587	2845	3121	2100	788
2016	26	15699	169	57	66	96	242	374	639	830	1077	1385	2424	2743	2835	2042	720
2016	27	16229	166	44	73	123	262	451	685	902	1092	1420	2523	2684	2931	2118	755
2016	28	16172	155	47	74	89	236	417	652	888	1070	1399	2438	2810	3051	2062	784
2016	29	16985	177	52	65	104	266	447	684	898	1199	1500	2513	2884	3118	2265	813
2016	30	16157	154	58	78	101	240	432	605	868	1140	1429	2424	2745	3003	2112	768
2016	31	15439	156	50	63	101	228	413	609	781	1058	1376	2323	2659	2904	1942	776
2016	32	15487	138	59	74	92	219	435	644	851	1141	1347	2365	2561	2809	2006	746
2016	33	16258	138	60	70	102	251	400	676	893	1115	1357	2440	2804	2998	2163	791
2016	34	17147	165	53	71	125	221	439	647	933	1145	1418	2633	2996	3263	2211	827
2016	35	16101	176	41	64	110	221	443	625	858	1121	1431	2506	2812	2809	2094	790
2016	36	16116	161	52	74	108	242	448	644	850	1092	1336	2425	2766	3074	2057	787
2016	37	16372	166	46	79	114	246	402	662	856	1130	1360	2467	2812	3130	2118	784
2016	38	15606	153	45	65	104	235	385	626	801	1109	1373	2357	2611	2850	2135	757
2016	39	16336	161	48	56	120	235	419	689	843	1138	1337	2507	2777	3099	2137	770
2016	40	16352	156	53	60	98	260	453	695	853	1127	1371	2502	2774	2982	2148	820
2016	41	17427	192	48	59	106	260	426	681	882	1190	1456	2618	3000	3272	2350	887
2016	42	17599	149	61	76	112	206	467	668	880	1158	1482	2705	3049	3329	2371	886
2016	43	17586	126	66	69	114	226	436	713	905	1200	1407	2673	3082	3309	2391	869
2016	44	17580	156	58	84	119	241	442	649	911	1134	1494	2625	3127	3203	2413	924
2016	45	17782	161	52	53	109	227	465	668	933	1228	1425	2699	3041	3381	2406	934
2016	46	18591	182	51	72	104	232	422	695	945	1196	1526	2845	3268	3582	2540	931
2016	47	17911	150	40	70	131	239	412	656	884	1113	1467	2745	3146	3422	2452	984
2016	48	18146	149	47	88	107	247	488	732	900	1210	1441	2707	3197	3487	2436	910
2016	49	18793	149	54	73	137	217	457	721	916	1210	1560	2859	3261	3625	2623	931
2016	50	18885	166	45	77	110	246	442	645	933	1248	1564	2901	3252	3609	2613	1034
2016	51	19376	149	42	71	105	271	452	673	974	1286	1553	2995	3463	3649	2665	1028
2016	52	19744	157	50	69	106	245	435	677	934	1284	1643	2915	3460	3802	2884	1083
2016	53
2017	1	20918	166	41	75	124	260	468	775	1000	1294	1626	3119	3646	4068	3070	1186
2017	2	22070	171	64	66	118	245	493	739	1020	1375	1754	3227	3873	4289	3392	1244
2017	3	21236	157	47	67	85	251	460	756	1021	1333	1697	3156	3652	4116	3147	1291
2017	4	22083	170	57	63	109	227	442	717	1054	1260	1742	3226	3959	4405	3286	1366
2017	5	23640	156	44	54	110	245	493	839	992	1458	1848	3493	4102	4710	3675	1421
2017	6	22744	148	50	92	102	261	498	725	1027	1347	1781	3343	4046	4545	3400	1379
2017	7	22683	154	45	84	132	228	490	751	1051	1277	1758	3436	4026	4418	3513	1320
2017	8	22266	175	59	85	126	244	432	739	1020	1381	1759	3220	3888	4466	3371	1301
2017	9	20930	154	63	61	105	291	438	706	938	1312	1612	3099	3780	4048	3018	1305
2017	10	19102	156	56	81	101	230	472	696	897	1243	1566	2799	3348	3678	2658	1121
2017	11	18665	169	51	67	114	233	434	700	943	1206	1486	2872	3283	3417	2680	1010
2017	12	17640	137	57	63	94	240	433	685	887	1189	1406	2705	3105	3316	2371	952
2017	13	17731	145	51	79	87	231	455	669	838	1197	1400	2739	3145	3379	2388	928
2017	14	17028	152	56	66	79	220	430	655	879	1160	1442	2585	2943	3191	2298	872
2017	15	16901	138	63	70	102	249	398	701	906	1109	1379	2582	2994	3081	2229	900
2017	16	16637	166	56	62	85	213	405	653	851	1104	1434	2584	2872	3067	2284	801
2017	17	17634	148	59	68	112	254	439	687	1010	1125	1561	2609	3099	3193	2354	916
2017	18	17129	151	44	78	119	243	454	639	924	1205	1383	2595	2955	3162	2283	894
2017	19	17343	128	61	95	114	223	431	669	934	1180	1439	2658	3084	3118	2323	886
2017	20	17079	156	51	71	99	231	460	658	866	1195	1383	2539	3026	3228	2257	859
2017	21	16451	160	62	82	98	203	459	630	873	1164	1342	2449	2947	3005	2117	860
2017	22	16902	140	52	80	100	225	452	675	894	1128	1403	2559	2999	3097	2216	882
2017	23	15846	161	62	69	94	232	435	666	866	1097	1283	2331	2795	2885	2031	839
2017	24	16087	142	50	66	114	216	419	662	849	1114	1261	2465	2806	2873	2238	812
2017	25	16819	160	65	62	105	249	428	675	935	1186	1390	2504	2973	2931	2304	852
2017	26	16076	153	52	72	95	194	381	658	855	1154	1326	2467	2803	2925	2130	811
2017	27	16424	148	59	66	99	232	432	642	854	1159	1377	2436	2938	3022	2140	820
2017	28	15603	138	50	58	98	207	427	609	895	1126	1287	2369	2761	2807	1975	796
2017	29	16589	130	43	67	98	206	405	689	893	1222	1386	2536	2894	3046	2087	887
2017	30	16058	148	53	64	100	217	419	659	873	1109	1326	2474	2826	2939	2069	782
2017	31	16494	132	62	75	116	218	427	646	919	1187	1330	2491	2851	3023	2110	907
2017	32	15784	155	46	64	100	226	362	641	854	1117	1324	2388	2760	2827	2071	849
2017	33	16148	160	48	76	110	216	429	589	913	1201	1330	2380	2867	2898	2065	866
2017	34	15880	129	57	61	99	197	430	619	886	1132	1320	2313	2754	2948	2133	802
2017	35	16064	146	40	69	107	203	406	644	844	1141	1306	2329	2945	2953	2089	842
2017	36	15706	127	56	81	88	216	426	661	821	1112	1305	2354	2779	2837	2004	839
2017	37	16146	147	40	64	103	222	438	606	817	1184	1352	2528	2870	2934	2059	782
2017	38	16505	153	63	79	99	248	431	591	892	1104	1400	2474	2900	3019	2181	871
2017	39	16747	151	47	62	92	226	383	673	830	1135	1367	2542	3008	3096	2230	905
2017	40	16664	125	42	76	95	234	450	697	857	1095	1354	2487	2997	3009	2260	886
2017	41	17470	133	50	73	88	196	449	643	905	1225	1385	2617	3180	3244	2333	949
2017	42	17139	149	50	85	100	211	471	659	875	1215	1420	2460	3104	3074	2320	946
2017	43	17059	155	53	73	100	210	423	636	907	1190	1389	2476	3046	3171	2339	891
2017	44	16762	120	41	84	109	184	441	645	886	1168	1358	2486	2972	3015	2330	923
2017	45	17371	145	45	63	93	208	431	656	909	1214	1381	2618	3103	3253	2307	945
2017	46	17594	133	56	82	92	220	474	660	947	1245	1384	2616	3156	3218	2372	939
2017	47	17676	136	52	71	89	233	450	659	914	1263	1462	2460	3222	3296	2374	995
2017	48	17877	132	42	75	108	226	465	657	931	1279	1437	2648	3227	3231	2477	942
2017	49	18295	163	54	71	101	207	465	676	878	1241	1507	2733	3294	3455	2461	989
2017	50	18504	142	47	75	88	215	446	677	935	1186	1488	2779	3512	3452	2434	1028
2017	51	18500	129	41	65	105	194	419	676	1013	1218	1466	2746	3389	3439	2540	1060
2017	52	18652	165	45	85	103	215	419	643	970	1277	1439	2726	3313	3554	2651	1047
2017	53
2018	1	19342	159	57	77	112	246	439	728	962	1290	1499	2722	3482	3706	2760	1103
2018	2	18770	148	66	65	102	233	448	727	985	1256	1504	2731	3365	3429	2617	1094
2018	3	19187	152	51	63	113	254	479	698	1002	1313	1489	2887	3452	3543	2601	1090
2018	4	19171	170	44	73	120	216	420	714	1005	1264	1476	2816	3502	3543	2719	1089
2018	5	19558	160	46	60	108	235	455	747	970	1290	1555	2927	3559	3624	2692	1130
2018	6	20086	172	59	65	122	191	431	725	953	1293	1664	3076	3714	3624	2794	1203
2018	7	21254	163	55	77	132	236	493	729	1049	1426	1655	3064	3852	3979	3076	1268
2018	8	22888	130	44	78	105	269	512	827	1145	1499	1873	3174	4113	4269	3391	1459
2018	9	25535	162	58	88	156	262	541	840	1227	1620	2016	3696	4635	4781	3864	1589
2018	10	26777	172	61	85	122	276	570	880	1274	1729	1967	3783	4888	5294	3982	1694
2018	11	24385	158	60	79	110	242	493	880	1134	1557	1891	3447	4592	4627	3580	1535
2018	12	22777	143	41	82	124	243	470	836	1085	1499	1767	3246	4063	4409	3364	1405
2018	13	20906	150	49	78	106	209	463	742	991	1355	1586	3076	3886	3940	3048	1227
2018	14	20038	163	51	74	121	225	447	773	1057	1340	1562	2851	3644	3704	2865	1161
2018	15	19165	152	48	76	106	207	455	709	961	1307	1537	2800	3512	3567	2578	1150
2018	16	17992	154	51	92	90	226	428	737	936	1266	1410	2624	3301	3160	2524	993
2018	17	17093	158	49	60	110	185	437	675	928	1214	1380	2525	3067	3129	2258	918
2018	18	16789	145	40	86	101	208	427	677	899	1168	1336	2499	3066	3046	2151	940
2018	19	17226	141	42	86	135	208	404	674	905	1211	1382	2515	3159	3120	2255	989
2018	20	16488	125	45	67	98	197	398	656	898	1204	1324	2327	3102	3000	2210	837
2018	21	16513	145	66	84	96	200	418	677	896	1200	1259	2357	3100	2988	2178	849
2018	22	17039	134	62	64	88	217	448	665	883	1165	1399	2406	3127	3088	2316	977
2018	23	16714	169	49	71	123	203	437	637	921	1181	1288	2466	3108	2925	2193	943
2018	24	15582	150	50	57	84	194	430	640	888	1099	1269	2305	2806	2794	2041	775
2018	25	15843	158	39	85	92	217	430	630	895	1097	1267	2311	2938	2738	2077	869
2018	26	16569	155	53	82	96	205	425	665	939	1155	1341	2398	3072	2905	2241	837
2018	27	16622	152	55	67	94	199	414	674	895	1134	1360	2383	3041	2940	2339	875
2018	28	16070	150	53	75	120	211	383	654	874	1225	1283	2275	2899	2878	2125	865
2018	29	16702	150	44	74	116	219	391	648	898	1245	1353	2375	2973	3005	2283	928
2018	30	18340	157	72	80	111	223	430	671	955	1197	1448	2617	3467	3349	2513	1050
2018	31	20371	165	52	89	124	212	487	768	1006	1399	1561	2868	3751	3859	2842	1188
2018	32	18478	166	60	72	102	220	441	686	926	1294	1442	2674	3420	3403	2521	1051
2018	33	16890	153	49	74	108	195	420	628	905	1186	1356	2515	3088	3015	2305	893
2018	34	16612	158	55	74	97	210	393	673	892	1199	1282	2308	3085	3043	2283	860
2018	35	16000	124	38	63	93	208	409	642	866	1162	1268	2262	2930	2947	2116	872
2018	36	16390	134	48	74	90	191	418	654	860	1200	1389	2296	3090	2908	2138	900
2018	37	16292	144	55	60	109	215	394	633	867	1156	1292	2313	3070	2925	2205	854
2018	38	16651	155	47	66	93	197	441	640	936	1191	1314	2351	3085	2910	2299	926
2018	39	15969	131	39	59	101	187	402	662	846	1152	1224	2309	3000	2836	2147	874
2018	40	16622	148	46	66	98	209	419	670	927	1218	1382	2283	3080	2950	2250	876
2018	41	16993	161	45	80	107	193	422	656	879	1180	1361	2447	3170	3095	2268	929
2018	42	16552	148	38	61	90	186	407	688	888	1159	1360	2427	3000	2907	2270	923
2018	43	16608	132	55	62	100	206	420	643	880	1157	1319	2372	3139	2964	2226	933
2018	44	16895	135	42	75	96	197	393	704	875	1178	1305	2457	3265	2960	2273	940
2018	45	17604	145	54	85	99	176	420	713	925	1260	1392	2475	3287	3155	2423	995
2018	46	16842	146	47	71	93	198	387	680	899	1229	1357	2413	3144	3047	2251	880
2018	47	17785	164	56	83	100	199	434	657	928	1189	1346	2580	3465	3261	2307	1016
2018	48	18091	123	48	75	94	209	444	702	948	1196	1377	2608	3556	3168	2545	998
2018	49	18342	129	52	78	120	195	410	666	941	1244	1462	2591	3519	3343	2556	1036
2018	50	17943	136	53	80	101	195	388	692	915	1269	1457	2569	3442	3161	2479	1006
2018	51	18990	168	45	71	109	202	413	709	981	1287	1508	2634	3680	3395	2629	1159
2018	52	17954	134	47	56	100	184	414	650	935	1183	1339	2524	3452	3238	2631	1067
2018	53
2019	1	18686	153	53	65	116	186	450	666	991	1293	1442	2549	3526	3375	2731	1090
2019	2	19170	154	56	80	118	195	464	707	1016	1353	1477	2601	3681	3498	2632	1138
2019	3	19163	152	49	70	105	234	474	692	953	1291	1455	2697	3624	3560	2708	1099
2019	4	19505	141	57	60	90	214	429	752	1004	1321	1530	2678	3712	3567	2736	1214
2019	5	19812	158	39	78	117	230	414	757	1028	1350	1479	2821	3804	3623	2764	1150
2019	6	19981	163	64	88	105	220	465	739	1023	1363	1605	2712	3833	3656	2797	1148
2019	7	20150	166	48	80	119	206	440	739	1034	1392	1622	2868	3933	3634	2769	1100
2019	8	20349	156	44	75	104	227	473	712	976	1400	1587	2800	3876	3811	2901	1207
2019	9	20790	150	56	77	126	206	499	736	1073	1460	1608	2846	4019	3788	2938	1208
2019	10	20453	151	41	89	123	214	469	717	1084	1325	1538	2865	3996	3779	2897	1165
2019	11	19795	154	53	72	100	208	419	724	1012	1328	1554	2774	3791	3657	2819	1130
2019	12	19016	133	42	75	105	175	461	721	971	1282	1484	2609	3594	3503	2724	1137
2019	13	18562	159	63	64	114	200	399	649	967	1283	1459	2603	3604	3269	2663	1066
2019	14	18671	135	45	75	103	202	408	719	958	1296	1437	2682	3582	3406	2559	1064
2019	15	17852	144	61	71	112	205	397	651	908	1207	1393	2499	3472	3244	2476	1012
2019	16	18089	156	55	69	92	195	430	663	938	1274	1453	2544	3471	3210	2505	1034
2019	17	17894	127	60	74	77	201	413	703	926	1216	1475	2469	3443	3184	2481	1045
2019	18	17090	130	58	66	94	185	370	703	888	1199	1285	2379	3299	3015	2451	968
2019	19	17118	131	54	70	99	174	366	668	903	1248	1397	2445	3349	2965	2290	959
2019	20	17315	130	56	73	94	171	416	649	936	1239	1370	2441	3369	2966	2391	1014
2019	21	17080	155	47	63	107	202	373	689	901	1205	1394	2342	3277	3011	2338	976
2019	22	16921	144	30	61	111	196	422	678	852	1235	1356	2381	3148	2991	2384	932
2019	23	17491	168	61	77	120	195	412	663	915	1239	1371	2496	3350	3025	2390	1009
2019	24	16484	123	52	77	116	184	399	684	898	1190	1285	2293	3110	2915	2258	900
2019	25	16639	141	55	73	107	204	409	665	903	1130	1304	2293	3270	3007	2179	899
2019	26	17918	156	48	84	105	216	416	692	989	1210	1376	2421	3477	3235	2473	1020
2019	27	16552	149	52	69	110	181	385	698	904	1196	1340	2312	3171	2880	2200	905
2019	28	16319	119	42	60	94	164	378	647	870	1176	1335	2236	3142	2862	2266	928
2019	29	16856	147	48	68	94	175	396	691	931	1208	1270	2282	3261	3050	2315	920
2019	30	19630	176	54	84	100	206	429	675	981	1415	1563	2617	3921	3476	2769	1164
2019	31	17034	138	53	71	101	213	434	649	869	1247	1392	2246	3283	2984	2391	963
2019	32	16540	142	49	83	109	178	347	627	893	1192	1312	2361	3200	2906	2228	913
2019	33	15934	158	40	76	107	163	393	610	829	1127	1278	2158	3083	2794	2202	916
2019	34	16263	136	49	74	94	202	395	620	893	1189	1278	2267	3115	2850	2245	856
2019	35	17637	158	51	89	98	183	393	677	922	1236	1405	2360	3425	3253	2372	1015
2019	36	15988	139	47	85	107	191	389	630	841	1167	1281	2181	3048	2879	2130	873
2019	37	16303	128	61	72	102	185	432	622	838	1161	1271	2237	3197	2853	2223	921
2019	38	16500	148	59	71	88	168	409	681	876	1228	1280	2260	3120	2880	2307	925
2019	39	17402	127	43	72	102	183	409	660	957	1241	1357	2353	3404	3091	2431	972
2019	40	16899	160	44	57	103	189	395	605	894	1171	1373	2345	3263	3039	2314	947
2019	41	17666	126	52	96	94	178	403	689	915	1249	1356	2414	3371	3226	2496	1001
2019	42	17713	133	44	77	102	212	370	664	932	1183	1422	2411	3442	3190	2445	1086
2019	43	17327	135	49	80	112	176	370	633	958	1224	1386	2327	3374	3029	2453	1021
2019	44	17488	135	46	60	112	197	397	686	917	1213	1375	2444	3403	3060	2454	989
2019	45	17859	147	47	92	95	213	426	674	929	1250	1402	2372	3474	3210	2519	1009
2019	46	18242	135	46	72	120	181	420	750	924	1242	1472	2426	3585	3240	2592	1037
2019	47	18535	136	60	72	115	172	386	676	940	1193	1414	2428	3681	3479	2654	1129
2019	48	18581	133	47	74	90	207	337	669	991	1277	1431	2538	3620	3315	2743	1109
2019	49	19143	149	53	81	95	200	410	726	1030	1316	1534	2465	3703	3536	2763	1082
2019	50	19101	151	68	95	85	209	392	660	952	1302	1546	2628	3692	3545	2677	1099
2019	51	19062	154	36	78	93	175	408	707	958	1355	1519	2573	3719	3475	2695	1117
2019	52	18204	119	35	76	100	158	383	686	874	1254	1392	2366	3600	3402	2664	1095
2019	53
2020	1	18883	137	74	82	119	203	392	730	983	1240	1420	2416	3662	3503	2783	1139
2020	2	19408	135	56	98	111	198	433	715	1000	1271	1558	2470	3738	3525	2926	1174
2020	3	18953	130	62	79	102	190	449	723	1003	1259	1459	2424	3701	3526	2746	1100
2020	4	18827	117	47	78	111	175	442	676	948	1329	1522	2502	3650	3456	2676	1098
2020	5	19774	160	41	79	117	193	455	722	988	1432	1488	2611	3931	3603	2768	1186
2020	6	19038	151	51	77	115	185	426	751	951	1310	1511	2520	3615	3519	2719	1137
2020	7	19648	153	41	72	128	199	407	738	1023	1336	1507	2621	3890	3563	2834	1136
2020	8	18953	154	45	90	100	198	410	670	1018	1374	1494	2440	3789	3363	2651	1157
2020	9	19505	142	55	73	106	202	384	717	1039	1300	1503	2533	3900	3523	2884	1144
2020	10	19667	168	53	71	111	165	406	737	997	1351	1512	2485	3803	3697	2911	1200
2020	11	19849	135	45	83	118	192	415	696	1036	1381	1596	2541	3963	3553	2890	1205
2020	12	19722	141	57	67	102	233	434	691	1037	1401	1561	2582	3808	3634	2798	1176
2020	13	19678	131	44	81	113	182	436	748	970	1360	1559	2505	3956	3634	2784	1175
2020	14	20662	135	52	89	129	214	412	724	1002	1399	1624	2761	4060	3880	2958	1223
2020	15	20502	127	44	80	113	199	437	737	1013	1414	1563	2609	4119	3843	2983	1221
2020	16	19261	140	62	77	129	182	420	663	941	1283	1524	2521	3829	3580	2805	1105
2020	17	18557	136	52	69	113	192	379	671	985	1241	1505	2366	3708	3396	2640	1104
2020	18	17920	126	54	85	106	199	343	718	948	1200	1448	2295	3596	3294	2448	1060
2020	19	17651	123	43	69	121	184	407	686	961	1250	1370	2216	3460	3249	2474	1038
2020	20	17001	133	53	70	127	182	407	687	912	1217	1421	2178	3283	3082	2290	959
2020	21	17163	158	31	73	111	198	392	662	912	1234	1388	2124	3306	3216	2368	990
2020	22	16776	124	45	103	95	167	387	694	980	1203	1348	2119	3217	3074	2269	951
2020	23	17262	127	48	76	106	182	405	664	910	1210	1385	2127	3338	3162	2466	1056
2020	24	16601	150	48	67	119	180	369	655	919	1156	1333	2052	3276	3004	2299	974
2020	25	16401	150	57	72	101	192	372	680	905	1197	1374	2062	3153	2937	2195	954
2020	26	17293	135	40	73	113	184	390	687	915	1238	1428	2179	3310	3183	2424	994
2020	27	16457	126	77	77	109	189	367	702	945	1174	1366	2096	3120	2950	2213	946
2020	28	16142	152	51	77	99	181	379	647	873	1173	1248	2040	3188	2839	2241	954
2020	29	16537	133	57	63	106	177	395	667	917	1167	1340	2202	3161	2967	2272	913
2020	30	16887	137	49	83	105	173	371	646	949	1241	1324	2107	3351	3027	2366	958
2020	31	17433	147	47	76	98	179	402	676	965	1200	1402	2181	3335	3185	2478	1062
2020	32	17470	127	41	67	122	203	397	640	895	1247	1439	2111	3431	3170	2515	1065
2020	33	19720	161	61	91	128	219	410	712	1037	1361	1537	2410	3958	3690	2821	1124
2020	34	17559	139	34	69	113	171	332	693	909	1245	1445	2124	3438	3259	2539	1049
2020	35	16656	146	48	62	87	139	357	648	896	1184	1297	2032	3241	3047	2420	1052
2020	36	16789	128	41	65	111	163	383	679	909	1216	1397	2065	3266	3083	2268	1015
2020	37	17155	144	58	74	100	190	375	617	921	1217	1402	2127	3421	3154	2383	972
2020	38	17555	133	61	80	107	174	398	675	910	1184	1373	2267	3398	3318	2416	1061
2020	39	17446	148	51	69	108	183	386	643	925	1281	1446	2142	3449	3161	2377	1077
2020	40	17614	127	49	76	105	168	364	710	954	1167	1439	2177	3519	3268	2477	1014
2020	41	17501	129	42	67	124	163	397	698	904	1275	1452	2092	3488	3182	2510	978
2020	42	17754	112	46	71	104	176	378	695	973	1238	1515	2201	3397	3254	2512	1082
2020	43	18588	140	51	89	104	178	371	743	979	1321	1546	2232	3573	3512	2631	1118
2020	44	18584	141	44	81	92	184	386	636	964	1296	1546	2233	3780	3417	2682	1102
2020	45	19007	125	46	74	107	154	383	717	991	1308	1558	2318	3674	3651	2715	1186
2020	46	19727	127	39	74	100	192	398	673	977	1374	1605	2327	4062	3852	2749	1178
2020	47	20182	132	56	74	128	172	399	724	998	1280	1574	2514	4053	3934	2934	1210
2020	48	21304	116	44	73	96	202	402	743	1027	1352	1668	2544	4343	4170	3212	1312
2020	49	22604	154	53	102	119	188	396	725	1043	1455	1866	2624	4669	4421	3403	1386
2020	50	24003	130	44	76	129	203	429	762	1083	1438	1857	2837	4901	4862	3686	1566
2020	51	24724	106	57	96	119	172	398	763	1136	1480	1926	2899	5092	5054	3879	1547
2020	52	25554	147	51	91	123	171	398	770	1127	1476	1981	2977	5304	5218	4013	1707
2020	53	25497	128	49	84	114	202	446	804	1126	1622	1879	2969	5372	5073	4001	1628
2021	1	24919	110	47	72	114	183	444	802	1205	1512	1908	2864	5181	4965	3901	1611
2021	2	24532	122	50	72	123	244	430	804	1168	1536	1921	2839	5095	4809	3783	1536
2021	3	24129	124	56	70	116	215	447	775	1133	1543	1908	2786	4958	4849	3619	1530
2021	4	22674	142	57	70	117	167	453	770	1049	1493	1866	2577	4686	4386	3403	1438
2021	5	21773	135	59	82	123	184	459	760	1091	1471	1757	2557	4325	4175	3191	1404
2021	6	20946	106	46	65	115	197	419	734	1110	1452	1700	2459	4256	4065	2941	1281
2021	7	20493	114	36	70	118	201	416	753	1077	1394	1722	2400	4151	3824	2979	1238
2021	8	18979	138	43	77	111	175	404	655	1007	1340	1609	2359	3817	3564	2592	1088
2021	9	18455	154	40	94	128	193	383	728	942	1313	1583	2188	3804	3384	2453	1068
2021	10	18606	109	66	77	110	179	400	688	1049	1324	1635	2198	3655	3490	2583	1043
2021	11	18374	146	53	80	101	204	371	669	926	1332	1632	2148	3741	3336	2539	1096
2021	12	18437	106	53	66	118	192	396	706	1019	1336	1615	2260	3512	3435	2584	1039
2021	13	18520	136	52	80	123	197	415	712	1017	1298	1627	2292	3698	3418	2451	1004
2021	14	18873	128	45	84	117	193	424	745	996	1409	1697	2166	3771	3473	2590	1035
2021	15	19098	140	55	71	110	198	405	817	1039	1382	1773	2304	3737	3462	2545	1060
2021	16	19282	154	53	79	129	189	471	758	1093	1483	1750	2322	3684	3495	2535	1087
2021	17	19555	116	57	78	132	191	486	776	1138	1443	1742	2382	3913	3490	2507	1104
2021	18	19329	148	52	94	153	208	434	782	1117	1421	1788	2274	3765	3563	2471	1059
2021	19	18579	131	42	98	124	195	385	696	1003	1397	1729	2167	3694	3364	2504	1050
2021	20	17811	150	55	79	117	190	399	742	1010	1356	1703	2024	3474	3238	2298	976
2021	21	17193	144	49	76	96	178	379	697	983	1284	1574	1973	3298	3104	2364	994
2021	22	18191	157	46	86	115	169	383	735	1003	1399	1563	2031	3524	3380	2539	1061
2021	23	17442	149	37	78	118	182	387	744	981	1261	1555	2009	3480	3125	2351	985
2021	24	19076	164	44	82	124	190	413	734	1067	1327	1699	2160	3729	3564	2611	1168
2021	25	17191	161	57	83	113	198	347	653	998	1240	1464	1967	3352	3174	2406	978
2021	26	17013	149	47	74	104	164	392	723	970	1215	1522	1862	3395	3136	2256	1004
2021	27	16994	144	58	54	99	186	364	685	962	1245	1576	1888	3314	3105	2295	1019
2021	28	17662	138	64	87	125	193	367	704	996	1348	1560	2028	3362	3210	2406	1074
2021	29	17613	151	49	64	100	201	382	677	987	1278	1557	1937	3430	3279	2445	1076
2021	30	17211	140	50	63	107	193	347	673	948	1192	1577	1985	3473	3169	2265	1029
2021	31	17021	147	46	82	91	167	394	695	943	1239	1509	1889	3241	3252	2299	1027
2021	32	17560	137	58	89	111	168	377	684	926	1221	1572	1948	3325	3258	2555	1131
2021	33	17501	135	63	79	126	193	367	672	920	1274	1505	1982	3396	3303	2413	1073
2021	34	17151	144	36	69	105	161	360	673	999	1184	1531	1922	3404	3235	2324	1004
2021	35	17341	136	56	89	105	185	381	674	1011	1213	1498	1939	3395	3234	2379	1046
2021	36	18879	158	61	80	109	201	379	701	982	1348	1665	2074	3741	3548	2670	1162
2021	37	18057	147	58	100	109	177	388	642	969	1239	1570	2005	3583	3464	2516	1090
2021	38	18157	152	51	81	132	179	396	699	1026	1313	1614	1980	3538	3392	2509	1095
2021	39	18129	143	44	87	114	162	360	687	978	1299	1672	1968	3576	3482	2499	1058
2021	40	18209	143	50	84	92	183	407	724	1017	1307	1578	1895	3677	3423	2599	1030
2021	41	18949	124	55	76	124	188	408	732	1055	1301	1658	2046	3743	3631	2686	1122
2021	42	19761	156	62	96	126	164	379	735	1064	1386	1742	2122	3916	3821	2763	1229
2021	43	20387	163	53	79	110	202	377	765	1015	1375	1799	2177	4157	3890	2942	1283
2021	44	20426	131	55	50	94	186	400	711	1060	1414	1716	2223	4090	4021	2942	1333
2021	45	21071	132	47	73	144	214	380	760	1060	1467	1743	2287	4223	4227	2991	1323
2021	46	22344	166	46	77	137	193	443	767	1178	1502	1924	2398	4501	4375	3263	1374
2021	47	23273	146	49	91	153	206	465	784	1233	1527	2070	2529	4723	4651	3224	1422
2021	48	24185	155	60	77	161	200	444	884	1256	1665	2138	2570	4928	4763	3400	1484
2021	49	24032	130	53	93	147	207	446	849	1278	1633	2067	2568	4820	4848	3402	1491
2021	50	23009	141	53	94	127	213	444	803	1196	1651	1989	2571	4600	4593	3151	1383
2021	51	22479	146	47	97	126	193	440	776	1194	1585	1991	2370	4582	4390	3158	1384
2021	52	22174	131	50	86	120	205	440	770	1177	1533	1986	2400	4404	4354	3105	1413
2022	1	20870	128	50	90	132	173	433	765	1188	1449	1778	2249	4161	4105	2864	1305
2022	2	19921	148	51	72	114	211	394	721	1075	1393	1792	2145	4000	3834	2749	1222
2022	3	19845	141	62	82	107	171	401	714	1090	1325	1741	2182	3893	3872	2838	1226
2022	4	20224	141	46	67	123	164	383	707	1175	1462	1774	2264	3934	3981	2769	1234
2022	5	20698	127	43	83	130	174	377	740	1082	1413	1732	2227	4175	4067	2961	1367
2022	6	20495	155	46	91	114	177	385	743	1115	1373	1808	2201	4018	3974	2939	1356
2022	7	21165	146	53	78	133	169	376	741	1032	1425	1843	2180	4238	4224	3150	1377
2022	8	20375	124	48	89	141	184	396	726	1004	1398	1697	2143	4140	4009	2898	1378
2022	9	20811	139	62	89	119	170	341	713	1051	1427	1750	2208	4005	4225	3107	1405
2022	10	21251	141	47	69	120	201	401	690	1030	1412	1801	2261	4317	4187	3183	1391
2022	11	21357	136	51	67	125	182	388	683	1037	1411	1823	2249	4318	4301	3195	1391
2022	12	21236	142	54	87	108	191	390	687	1073	1411	1897	2210	4174	4248	3146	1418
2022	13	20883	139	51	76	103	192	394	711	1070	1415	1806	2180	4162	4235	3026	1323
2022	14	20953	136	61	82	122	191	400	756	1074	1401	1786	2210	4116	4164	3053	1401
2022	15	20253	149	51	87	121	188	384	723	1028	1350	1836	2116	3949	4017	2947	1307
2022	16	19579	100	63	85	129	169	370	674	1050	1366	1702	2045	3944	3764	2814	1304
2022	17	19361	124	53	76	125	162	364	692	1022	1371	1729	2041	3716	3871	2763	1252
2022	18	19225	146	49	81	122	176	351	672	1025	1393	1770	2079	3653	3847	2667	1194
2022	19	19265	145	40	89	135	165	394	746	1082	1327	1718	2027	3731	3713	2719	1234
2022	20	18565	136	45	83	131	181	360	636	1077	1321	1626	2041	3675	3622	2513	1118
2022	21	17232	138	58	73	113	169	331	635	901	1241	1552	1881	3344	3351	2422	1023
2022	22	18104	119	56	86	116	160	352	659	984	1331	1620	1865	3571	3603	2484	1098
2022	23	17960	131	47	103	126	154	385	663	990	1260	1615	1895	3427	3554	2491	1119
2022	24	18497	169	46	92	117	176	327	668	1059	1314	1715	1962	3650	3591	2517	1094
2022	25	19059	174	64	74	116	163	360	732	1038	1374	1676	2067	3650	3755	2616	1200
2022	26	18562	153	44	73	121	191	385	711	1004	1375	1670	1956	3570	3583	2568	1158
2022	27	18155	151	58	93	135	166	378	640	994	1262	1698	2016	3495	3520	2511	1038
2022	28	19019	139	66	82	123	169	375	723	1054	1372	1690	2044	3747	3686	2642	1107
2022	29	20987	163	69	86	126	164	403	703	1144	1418	1900	2245	4127	4178	2960	1301
2022	30	20297	151	59	89	129	173	378	704	1056	1367	1778	2217	3941	4120	2818	1317
2022	31	19972	147	49	79	119	162	342	674	1018	1381	1747	2035	4010	4112	2854	1243
2022	32	19832	149	62	81	142	175	388	711	1031	1387	1754	2132	3814	3956	2810	1240
2022	33	19932	139	62	86	113	168	364	708	1089	1354	1706	2082	3828	4019	2893	1321
2022	34	18992	144	51	76	112	150	397	648	1063	1320	1664	1932	3640	3969	2588	1238
2022	35	18294	136	43	91	132	156	374	627	1001	1277	1606	1987	3597	3524	2589	1154
2022	36	18777	159	52	93	111	157	376	657	978	1364	1642	2000	3632	3753	2628	1175
2022	37	18276	161	51	82	117	162	345	671	989	1335	1676	1905	3508	3616	2501	1157
2022	38	19121	145	59	74	109	184	374	686	962	1339	1743	2019	3764	3770	2707	1186
2022	39	20402	153	45	77	116	184	335	712	1093	1416	1837	2141	3920	4100	2918	1355
2022	40	20627	141	30	77	103	169	393	718	1103	1428	1837	2159	4069	4124	2932	1344
2022	41	21790	158	53	84	112	180	388	718	1096	1511	1865	2246	4307	4477	3148	1447
2022	42	21819	133	52	85	138	187	386	735	1118	1494	1892	2267	4353	4441	3139	1399
2022	43	21449	140	59	68	112	173	378	690	1029	1440	1881	2239	4278	4468	3147	1347
2022	44	19933	130	52	87	121	174	374	663	1018	1384	1796	2106	3809	4042	2895	1282
2022	45	20188	136	47	88	123	162	385	664	1048	1389	1787	2104	3964	4216	2782	1293
2022	46	20825	154	47	92	129	187	376	719	1066	1400	1826	2228	4091	4194	3023	1293
2022	47	21451	153	52	89	127	173	368	719	1117	1472	1948	2290	4119	4450	3026	1348
2022	48	22273	151	36	78	125	181	412	770	1118	1562	1942	2444	4341	4539	3107	1467
2022	49	24125	182	58	79	117	205	384	834	1179	1561	2072	2509	4721	5089	3581	1554
2022	50	25977	167	59	85	154	189	426	851	1276	1726	2284	2708	5119	5493	3751	1689
2022	51	28682	173	69	73	130	215	409	878	1329	1860	2443	2975	5640	6083	4362	2043
2022	52	27291	175	62	89	137	211	424	766	1276	1729	2326	2780	5376	5867	4136	1937
2023	1	25464	133	55	90	128	209	411	807	1256	1632	2199	2544	5049	5400	3720	1831
2023	2	22713	130	62	79	117	191	376	756	1114	1572	1961	2355	4373	4807	3284	1536
2023	3	21253	143	63	61	132	172	390	700	1140	1430	1924	2178	4043	4465	3019	1393
2023	4	20657	147	44	65	116	154	391	679	1046	1438	1895	2142	3991	4265	2964	1320
2023	5	21083	116	42	87	127	187	352	761	1147	1506	1928	2187	3959	4424	2968	1292
2023	6	20547	181	51	82	131	193	411	636	1107	1408	1790	2211	3881	4296	2868	1301
2023	7	20996	151	63	81	142	169	367	734	1041	1424	1826	2259	4029	4325	3021	1364
2023	8	20901	151	42	76	126	160	348	734	1039	1451	1874	2202	4038	4367	2982	1311
2023	9	21053	143	44	94	137	175	358	714	1128	1514	1885	2071	4161	4354	2946	1329
2023	10	21935	163	51	90	132	184	380	754	1132	1475	1954	2303	4209	4548	3146	1414
2023	11	21828	155	51	86	152	199	402	711	1187	1509	1926	2303	4224	4563	2983	1377
2023	12	21332	152	57	93	123	196	347	673	1071	1489	1929	2230	4146	4488	2943	1395
2023	13	20730	147	46	79	123	192	359	711	1080	1404	1874	2209	4060	4360	2806	1280
2023	14	19974	124	55	75	110	200	334	659	1162	1406	1819	2060	3829	4213	2764	1164
2023	15	20157	145	50	93	121	172	362	656	1116	1390	1830	2084	3829	4274	2781	1254
2023	16	19861	148	37	80	126	183	341	705	1053	1399	1879	2148	3698	4167	2680	1217
2023	17	19310	137	54	78	126	162	349	691	1061	1374	1809	2008	3673	3934	2670	1184
2023	18	19055	144	43	74	117	174	334	667	1079	1337	1700	1978	3726	3950	2540	1192
2023	19	18896	132	49	76	123	174	367	640	981	1432	1709	2037	3552	3957	2491	1176
2023	20	18385	138	46	84	114	167	359	708	1033	1384	1714	1953	3453	3748	2392	1092
2023	21	18416	141	50	78	123	186	345	636	1019	1309	1656	1973	3528	3740	2480	1152
2023	22	18032	142	43	76	123	157	324	665	995	1366	1707	1933	3343	3712	2368	1078
2023	23	18389	136	75	72	113	168	345	706	982	1325	1709	1934	3404	3764	2553	1103
2023	24	17857	129	49	78	142	184	345	662	976	1322	1723	1862	3370	3599	2338	1078
2023	25	18097	155	62	78	126	155	327	704	1024	1301	1715	1976	3332	3711	2351	1080
2023	26	17059	143	46	64	105	151	347	616	955	1301	1604	1769	3231	3438	2274	1015
2023	27	17168	149	39	87	125	167	353	632	976	1265	1615	1802	3270	3413	2257	1018
2023	28	17758	140	47	83	115	181	323	634	981	1276	1667	1814	3295	3798	2329	1075
2023	29	16779	120	46	80	109	159	330	598	962	1231	1599	1853	3040	3437	2180	1035
2023	30	16976	119	41	81	105	147	298	578	983	1267	1533	1787	3297	3554	2195	991
2023	31	16885	127	40	83	114	170	295	605	928	1220	1658	1765	3205	3475	2216	984
2023	32	17479	125	45	79	110	148	322	626	950	1291	1704	1871	3265	3681	2256	1006
2023	33	18498	132	43	78	129	180	328	635	976	1333	1752	1985	3427	3882	2505	1113
2023	34	18159	144	46	85	122	155	321	607	1038	1336	1677	1948	3421	3793	2372	1094
2023	35	16772	137	45	92	115	152	298	601	951	1234	1602	1804	3107	3447	2160	1027
2023	36	18151	151	57	94	107	162	337	635	1037	1326	1732	1855	3286	3776	2482	1114
2023	37	17928	145	51	86	105	162	329	674	1010	1340	1623	1882	3343	3633	2448	1097
2023	38	17392	133	53	73	113	173	298	612	989	1288	1565	1789	3354	3654	2312	986
2023	39	17670	129	53	79	111	175	296	614	996	1219	1660	1892	3318	3751	2312	1065
2023	40	18216	145	51	89	121	169	334	634	973	1327	1654	1857	3395	3898	2454	1115
2023	41	18803	134	48	81	121	169	319	681	1065	1276	1687	1976	3570	3956	2492	1228
2023	42	19492	134	49	65	100	156	347	642	1077	1367	1771	2054	3645	4206	2668	1211
2023	43	20291	140	44	100	124	175	337	648	1078	1388	1793	2073	3947	4377	2828	1239
2023	44	20392	140	49	82	100	204	328	699	1057	1348	1852	2083	3873	4444	2799	1334
2023	45	20621	151	56	93	122	170	341	649	1076	1329	1856	2138	3911	4522	2887	1320
2023	46	20837	127	45	83	112	181	352	657	1079	1429	1966	2162	3943	4494	2943	1264
2023	47	21099	149	51	82	131	189	349	709	1092	1446	1887	2239	4011	4559	2902	1303
2023	48	22058	147	55	71	140	193	367	702	1194	1526	2075	2268	4049	4852	2995	1424
2023	49	23006	161	55	92	138	218	368	680	1206	1616	1986	2400	4336	5088	3138	1524
2023	50	22700	141	61	80	138	201	356	745	1069	1576	1989	2447	4317	4939	3157	1484
2023	51	23168	149	42	82	125	183	334	739	1173	1582	2165	2479	4405	5056	3186	1468
2023	52	22130	143	41	64	132	165	368	693	1153	1429	1981	2320	4225	4881	3117	1418
