# Supplementary material for: All‑cause excess mortality in Germany peaked during the late‑2022 influenza period, exceeding peaks during SARS‑CoV‑2 waves (2020–2023)
Source: PLoS One. 2026 Jun 17;21(6):e0335982. doi: 10.1371/journal.pone.0335982 (PMC13274847; doi:10.1371/journal.pone.0335982)
Supplement: S3 File — Notifications of SARS-CoV-2 and influenza cases per 100,000 by year and calendar week for 2020–2023 for Germany. (XLSX) [file pone.0335982.s003.xlsx]

## Sheet: Tabelle1
Year	Calendar week	SARS/100,000	Influenza/100,000
2020	1	0	1.88
2020	2	0	3.97
2020	3	0	6.32
2020	4	0	10.21
2020	5	0.01	20.64
2020	6	0.01	28.76
2020	7	0	26.66
2020	8	0	26.41
2020	9	0.17	27.77
2020	10	1.11	32.52
2020	11	7.79	25.05
2020	12	27.06	13.85
2020	13	41.13	4.68
2020	14	43.7	1.74
2020	15	32.94	0.76
2020	16	21.1	0.6
2020	17	14.98	0.32
2020	18	9.03	0.19
2020	19	7.55	0.38
2020	20	5.8	0.29
2020	21	4.36	0.15
2020	22	3.9	0.11
2020	23	2.84	0.07
2020	24	2.84	0.06
2020	25	5.05	0.11
2020	26	3.82	0.33
2020	27	3.24	0
2020	28	2.93	0
2020	29	3.67	0.01
2020	30	4.74	0
2020	31	5.84	0.01
2020	32	7.3	0
2020	33	9.6	0.01
2020	34	11.54	0
2020	35	10.64	0
2020	36	10.36	0
2020	37	11.78	0
2020	38	14.84	0
2020	39	15.78	0.01
2020	40	19.2	0
2020	41	31.47	0.02
2020	42	50.61	0.02
2020	43	90.01	0.02
2020	44	133.55	0.02
2020	45	151.25	0.02
2020	46	153.83	0.02
2020	47	154.49	0.03
2020	48	148.19	0.03
2020	49	154.41	0.03
2020	50	188.03	0.03
2020	51	210.09	0.03
2020	52	167.07	0.03
2021	1	175.02	0.04
2021	2	143.13	0.04
2021	3	115	0.04
2021	4	94.05	0.03
2021	5	77.75	0.01
2021	6	61.16	0.02
2021	7	62.96	0.02
2021	8	67.79	0.01
2021	9	70.29	0.01
2021	10	85.89	0.02
2021	11	111.35	0.02
2021	12	139.81	0.02
2021	13	132.27	0.01
2021	14	142.11	0.01
2021	15	170.74	0.01
2021	16	173.93	0.02
2021	17	149.9	0.01
2021	18	121.26	0
2021	19	85.06	0
2021	20	63.34	0
2021	21	35.92	0
2021	22	24.86	0.01
2021	23	16.94	0
2021	24	8.78	0
2021	25	5.85	0
2021	26	5.28	0
2021	27	6.74	0
2021	28	10.96	0
2021	29	15.22	0.01
2021	30	18.68	0
2021	31	24.57	0
2021	32	38.56	0
2021	33	59.68	0
2021	34	79.78	0.01
2021	35	89.84	0.03
2021	36	86.13	0.02
2021	37	73.88	0.02
2021	38	64.46	0
2021	39	67.9	0.03
2021	40	69.75	0.03
2021	41	78.57	0.02
2021	42	117.49	0.04
2021	43	164.71	0.04
2021	44	213.8	0.05
2021	45	325.86	0.06
2021	46	422.6	0.05
2021	47	484.68	0.05
2021	48	466.32	0.05
2021	49	406.22	0.08
2021	50	328.72	0.12
2021	51	232.97	0.1
2021	52	250.8	0.11
2022	1	400.72	0.22
2022	2	576.27	0.27
2022	3	944.56	0.34
2022	4	1321.3	0.34
2022	5	1532.59	0.39
2022	6	1553.39	0.34
2022	7	1416.28	0.29
2022	8	1296.14	0.23
2022	9	1343.96	0.23
2022	10	1676.71	0.38
2022	11	1876.46	0.56
2022	12	1883.79	0.76
2022	13	1535.25	0.84
2022	14	1167.24	1.04
2022	15	923.83	1.24
2022	16	867.86	1.26
2022	17	707.58	1.8
2022	18	558.55	2.05
2022	19	484.46	2.53
2022	20	347.14	2.22
2022	21	222.13	1.13
2022	22	290.88	0.92
2022	23	393.3	0.73
2022	24	490.85	0.69
2022	25	680.95	0.64
2022	26	738.32	0.41
2022	27	746.12	0.26
2022	28	800.56	0.27
2022	29	743.83	0.23
2022	30	588.03	0.21
2022	31	430.44	0.2
2022	32	353.86	0.21
2022	33	312.39	0.25
2022	34	270.38	0.3
2022	35	239.29	0.3
2022	36	242.08	0.3
2022	37	271.62	0.29
2022	38	340.04	0.37
2022	39	544.43	0.75
2022	40	704.87	1.1
2022	41	766.02	1.79
2022	42	647.19	2.32
2022	43	443.65	2.67
2022	44	289.09	2.79
2022	45	239.82	4.37
2022	46	201.45	8.19
2022	47	202.62	17.86
2022	48	219.62	36.31
2022	49	237.12	57.64
2022	50	265.1	71.15
2022	51	275.42	62.73
2022	52	180.15	26.33
2023	1	154.92	17.06
2023	2	105.87	7.13
2023	3	74.77	3.27
2023	4	87.14	2.48
2023	5	100.16	2.48
2023	6	103.09	2.72
2023	7	116.56	3.04
2023	8	135.09	3.15
2023	9	102.76	3.4
2023	10	52.54	3.88
2023	11	48.43	4.28
2023	12	39.44	4.61
2023	13	27.32	3.38
2023	14	17.65	2.08
2023	15	15.71	1.6
2023	16	13.86	1.24
2023	17	11.15	0.91
2023	18	8.86	0.69
2023	19	8.07	0.63
2023	20	5.28	0.34
2023	21	5.16	0.3
2023	22	3.39	0.18
2023	23	2.88	0.15
2023	24	2.44	0.11
2023	25	1.87	0.09
2023	26	1.37	0.08
2023	27	1.26	0.05
2023	28	1.5	0.05
2023	29	1.53	0.05
2023	30	2.21	0.05
2023	31	2.5	0.05
2023	32	3.21	0.07
2023	33	5.24	0.07
2023	34	6.19	0.1
2023	35	6.64	0.07
2023	36	8.96	0.11
2023	37	10.58	0.11
2023	38	10.9	0.12
2023	39	12.25	0.12
2023	40	13.31	0.14
2023	41	17.61	0.21
2023	42	19.34	0.22
2023	43	26.71	0.27
2023	44	27.74	0.27
2023	45	33.49	0.39
2023	46	34.56	0.45
2023	47	37.64	0.58
2023	48	38.78	0.88
2023	49	44.92	1.78
2023	50	52.48	4.25
2023	51	43.64	6.48
2023	52	21.52	5.44
